# Supplementary material for: Interplay of Hydration and Protonation Dynamics in the K-Channel of Cytochrome c Oxidase
Source: Biomolecules. 2022 Nov 1;12(11):1615. doi: 10.3390/biom12111615 (PMC9687966; doi:10.3390/biom12111615)
Supplement: Supplementary file 1 [file biomolecules-12-01615-s001.zip]

Archive with 1 entries (1 files):
- biomolecules-1962882-supplementary.pdf
